# Supplementary material for: Synaptotagmin 11 scaffolds MKK7–JNK signaling process to promote stem-like molecular subtype gastric cancer oncogenesis
Source: J Exp Clin Cancer Res. 2022 Jun 29;41:212. doi: 10.1186/s13046-022-02420-3 (PMC9241269; doi:10.1186/s13046-022-02420-3)
Supplement: Supplementary file 2 — Additional file 2: Supplementary Table 1. Antibody information. Supplementary Table 2. List of 45 genes. [file 13046_2022_2420_MOESM2_ESM.xlsx]

## Sheet: Table 1
Supplementary Table 1. Antibody information
Name	Compaany	Catalog No.
SYT11	abcam	ab204589
GAPDH	AbFRONTIER	LF-PA0212
ANGPTL2	abcam	ab199133
THBS4	abcam	ab263898
Vimentin	abcam	ab45939
JAM3	Life technologies	409000
β-tubulin	Cell signaling	2128
P-JNK	Cell signaling	9251
JNK	Cell signaling	9252
HA	Santa cruz	sc-805
β-actin	Santa cruz	sc-47778
P-cJun	Cell signaling	9261
cJun	Cell signaling	9265
P-MKK7	Cell signaling	4171
MKK7	Cell signaling	4172
GFP	Santa cruz	sc-9996
MYC	Cell signaling	2272
CD44	Cell signaling	3570
PARP	Santa cruz	sc-8007

## Sheet: Table 2
Supplementary Table 2. List of 45 genes
ANGPTL2	DPYSL3	NR2F1	RSPO3	TPM2
AP1S2	EFEMP2	PALM	SCG2	VIM
C14orf132	FBLN1	PLAT	SELM	ZSCAN18
CAP2	FBLN2	PRICKLE1	SFRP4	CCL2
CHN1	IGFBP6	PRICKLE2	SLIT2	CD34
CLIP3	JAM3	PTGIS	SOX18	EPHA3
COL5A1	LUM	RAB31	SYT11	GNG11
CYBRD1	MSRB3	RBPMS2	TCEAL3	KIAA0363
DIO2	NPTX1	RGS4	THBS4	PTRF
